# Supplementary material for: In Vitro and In Silico Evaluation of the Potential Anti-Prostate Cancer Activity of Rosmarinus officinalis L. Leaf Extracts
Source: Int J Mol Sci. 2025 May 13;26(10):4650. doi: 10.3390/ijms26104650 (PMC12111643; doi:10.3390/ijms26104650)
Supplement: Supplementary file 1 [file ijms-26-04650-s001.zip]

Archive with 1 entries (1 files):
- ijms-3624638-supplementary.pdf
